# Supplementary material for: A comparative study of the gut microbiome in Egyptian patients with Type I and Type II diabetes
Source: PLoS One. 2020 Sep 9;15(9):e0238764. doi: 10.1371/journal.pone.0238764 (PMC7480833; doi:10.1371/journal.pone.0238764)
Supplement: S2 Table — (CSV) [file pone.0238764.s002.csv]

id	trt1	trt2	note
1	TIC	TIC	type I db controlled
2	TIC	TIC	type I db controlled
3	TIC	TIC	type I db controlled
4	TIC	TIC	type I db controlled
5	TIC	TIC	type I db controlled
6	TIC	TIC	type I db controlled
7	TIC	TIC	type I db controlled
8	TIC	TIC	type I db controlled
9	TINL	TIND	type I db notcontrolled liver disease
10	TINH	TIND	type I db notcontroled hypertension
11	TINH	TIND	type I db notcontroled hypertension
12	TINL	TIND	type I db notcontrolled liver disease
13	TINL	TIND	type I db notcontrolled liver disease
14	TINH	TIND	type I db notcontroled hypertension
15	TINL	TIND	type I db notcontrolled liver disease
16	TINN	TINN	type I db notcontrolled no problem
17	TINN	TINN	type I db notcontrolled no problem
18	TINN	TINN	type I db notcontrolled no problem
19	TINN	TINN	type I db notcontrolled no problem
20	TINN	TINN	type I db notcontrolled no problem
21	TINN	TINN	type I db notcontrolled no problem
22	TINN	TINN	type I db notcontrolled no problem
23	TIIC	TIIC	Type II db controlled
24	TIIC	TIIC	Type II db controlled
25	TIIC	TIIC	Type II db controlled
26	TIIC	TIIC	Type II db controlled
27	TIIC	TIIC	Type II db controlled
28	TIIC	TIIC	Type II db controlled
29	TIINH	TIIND	Type ii db notcontrolled hypertension
30	TIINH	TIIND	Type ii db notcontrolled hypertension
31	TIINH	TIIND	Type ii db notcontrolled hypertension
32	TIINL	TIIND	Type II db notcontrolled fatty lever
33	TIINL	TIIND	Type II db notcontrolled fatty lever
34	TIINN	TIINN	Type II db notcontrolled no problem
35	TIINN	TIINN	Type II db notcontrolled no problem
36	TIINN	TIINN	Type II db notcontrolled no problem
37	TIINN	TIINN	Type II db notcontrolled no problem
38	TIINN	TIINN	Type II db notcontrolled no problem
39	TIINN	TIINN	Type II db notcontrolled no problem
40	TIINN	TIINN	Type II db notcontrolled no problem
41	C	C	Control
42	C	C	Control
43	C	C	Control
44	C	C	Control
45	C	C	Control
46	C	C	Control
47	C	C	Control
NCT1	NCT1	NCT1	NCT1
NCT2	NCT2	NCT2	NCT2
NCT3	NCT3	NCT3	NCT3
NCT4	NCT4	NCT4	NCT4
ZMC1	ZMC1	ZMC1	ZMC1
ZMC2	ZMC2	ZMC2	ZMC2
