# Supplementary material for: A comparative study of the gut microbiome in Egyptian patients with Type I and Type II diabetes
Source: PLoS One. 2020 Sep 9;15(9):e0238764. doi: 10.1371/journal.pone.0238764 (PMC7480833; doi:10.1371/journal.pone.0238764)
Supplement: S3 Table — (CSV) [file pone.0238764.s003.csv]

trt	logFC	p.value	FDR	kingdom	phylum	class	order	family	genus
TIND - C	5.427063071	0.000275461	0.013845012	Bacteria	Firmicutes	Negativicutes	Selenomonadales	Veillonellaceae	Veillonella
TIND - C	4.62155234	0.000648568	0.019404965	Bacteria	Firmicutes	Bacilli	Lactobacillales	Streptococcaceae	Streptococcus
TIND - C	3.695580014	0.002915406	0.04383894	Bacteria	Firmicutes	Clostridia	Clostridiales	Lachnospiraceae	Roseburia
TIND - C	4.689479531	0.003270739	0.046655181	Bacteria	Firmicutes	Erysipelotrichia	Erysipelotrichales	Erysipelotrichaceae	Catenibacterium
TIIND - C	-7.959740063	0.000171034	0.011928604	Bacteria	Actinobacteria	Coriobacteriia	Coriobacteriales	Eggerthellaceae	Enterorhabdus
TIIND - C	8.630009178	0.000232457	0.013163503	Bacteria	Proteobacteria	Gammaproteobacteria	Pseudomonadales	Pseudomonadaceae	Pseudomonas
TIIND - C	-8.429998195	0.000426365	0.016772347	Bacteria	Firmicutes	Bacilli	Lactobacillales	Lactobacillaceae	Lactobacillus
TIIND - C	6.981974365	0.001114239	0.025754653	Bacteria	Firmicutes	Clostridia	Clostridiales	Lachnospiraceae	Lachnospiraceae_unclassified
TIIND - C	5.195136086	0.001319139	0.028051166	Bacteria	Firmicutes	Clostridia	Clostridiales	Lachnospiraceae	Howardella
TIIND - C	4.276327034	0.001892117	0.03376064	Bacteria	Firmicutes	Clostridia	Clostridiales	Lachnospiraceae	Coprococcus_1
TIIND - C	4.596866418	0.003266375	0.046622348	Bacteria	Firmicutes	Clostridia	Clostridiales	Lachnospiraceae	Fusicatenibacter
TIIND - C	-4.639480651	0.003546733	0.048650597	Bacteria	Bacteroidetes	Bacteroidia	Bacteroidales	Prevotellaceae	uncultured
TINN - C	6.356402099	1.11E-05	0.003430685	Bacteria	Firmicutes	Bacilli	Bacillales	Family_XI	Gemella
TINN - C	6.853889228	0.00011854	0.010836657	Bacteria	Firmicutes	Negativicutes	Selenomonadales	Veillonellaceae	Veillonella
TINN - C	6.097580959	0.000195044	0.012412773	Bacteria	Firmicutes	Clostridia	Clostridiales	Lachnospiraceae	Howardella
TINN - C	4.927626121	0.000411655	0.016538326	Bacteria	Firmicutes	Bacilli	Lactobacillales	Streptococcaceae	Streptococcus
TINN - C	5.456898008	0.00079943	0.021494141	Bacteria	Firmicutes	Erysipelotrichia	Erysipelotrichales	Erysipelotrichaceae	Holdemanella
TINN - C	-5.055981562	0.001261301	0.027441008	Bacteria	Firmicutes	Clostridia	Clostridiales	Peptostreptococcaceae	Terrisporobacter
TINN - C	5.236711163	0.001382731	0.028690986	Bacteria	Firmicutes	Erysipelotrichia	Erysipelotrichales	Erysipelotrichaceae	Catenibacterium
TINN - C	7.79082211	0.003590488	0.048952963	Bacteria	Bacteroidetes	Bacteroidia	Bacteroidales	Prevotellaceae	Prevotella_7
TIINN - C	6.596051403	8.00E-05	0.009473183	Bacteria	Firmicutes	Negativicutes	Selenomonadales	Veillonellaceae	Veillonellaceae_unclassified
TIINN - C	5.05008083	0.000101243	0.010311269	Bacteria	Firmicutes	Clostridia	Clostridiales	Lachnospiraceae	Lachnospiraceae_unclassified
TIINN - C	5.237146352	0.000272002	0.013795906	Bacteria	Firmicutes	Clostridia	Clostridiales	Lachnospiraceae	Howardella
TIINN - C	4.066729544	0.0004094	0.016501563	Bacteria	Firmicutes	Clostridia	Clostridiales	Lachnospiraceae	Coprococcus_1
TIINN - C	-4.090475353	0.000728773	0.020530939	Bacteria	Firmicutes	Clostridia	Clostridiales	Ruminococcaceae	Ruminococcaceae_unclassified
TIINN - C	-4.515009443	0.00080918	0.021620198	Bacteria	Firmicutes	Clostridia	Clostridiales	Christensenellaceae	Christensenellaceae_R-7_group
TIINN - C	3.480995925	0.00290749	0.043772725	Bacteria	Firmicutes	Clostridia	Clostridiales	Lachnospiraceae	Lachnospiraceae_ND3007_group
TIC - C	6.896105119	3.49E-06	0.003430685	Bacteria	Firmicutes	Bacilli	Bacillales	Family_XI	Gemella
TIC - C	6.707563439	2.00E-05	0.00439124	Bacteria	Firmicutes	Bacilli	Lactobacillales	Streptococcaceae	Streptococcus
TIC - C	5.509143764	0.000214818	0.012831318	Bacteria	Firmicutes	Clostridia	Clostridiales	Lachnospiraceae	Howardella
TIC - C	5.965154109	0.000335983	0.015157707	Bacteria	Bacteroidetes	Bacteroidia	Bacteroidales	Rikenellaceae	Alistipes
TIC - C	5.426002751	0.000633054	0.019262788	Bacteria	Firmicutes	Negativicutes	Selenomonadales	Veillonellaceae	Veillonella
TIC - C	-4.668245533	0.000835659	0.021954711	Bacteria	Firmicutes	Clostridia	Clostridiales	Peptostreptococcaceae	Terrisporobacter
TIC - C	5.055434815	0.000901924	0.022911918	Bacteria	Firmicutes	Erysipelotrichia	Erysipelotrichales	Erysipelotrichaceae	Catenibacterium
TIC - C	-4.918978949	0.00126512	0.02748216	Bacteria	Firmicutes	Erysipelotrichia	Erysipelotrichales	Erysipelotrichaceae	Turicibacter
TIC - C	-4.557930202	0.002310108	0.038267722	Bacteria	Firmicutes	Clostridia	Clostridiales	Clostridiaceae_1	Clostridium_sensu_stricto_1
TIC - C	4.560252361	0.002891272	0.043636556	Bacteria	Firmicutes	Negativicutes	Selenomonadales	Veillonellaceae	Veillonellaceae_unclassified
TIIC - C	5.825085399	0.000387645	0.016134184	Bacteria	Firmicutes	Negativicutes	Selenomonadales	Veillonellaceae	Veillonellaceae_unclassified
TIIC - C	-5.106460964	0.000566575	0.018594504	Bacteria	Firmicutes	Clostridia	Clostridiales	Peptostreptococcaceae	Terrisporobacter
TIIC - C	4.826457801	0.000627595	0.019211601	Bacteria	Firmicutes	Clostridia	Clostridiales	Ruminococcaceae	Ruminococcus_1
TIIC - C	5.937688298	0.000632956	0.01926187	Bacteria	Proteobacteria	Gammaproteobacteria	Pseudomonadales	Pseudomonadaceae	Pseudomonas
TIIC - C	4.542916875	0.000660875	0.01951441	Bacteria	Firmicutes	Clostridia	Clostridiales	Lachnospiraceae	Roseburia
TIIC - C	-5.492442709	0.000850736	0.022140239	Bacteria	Firmicutes	Erysipelotrichia	Erysipelotrichales	Erysipelotrichaceae	Turicibacter
TIIC - C	4.604953256	0.001363619	0.028501973	Bacteria	Firmicutes	Negativicutes	Selenomonadales	Acidaminococcaceae	Acidaminococcus
TIIC - C	4.248401615	0.001610773	0.03100719	Bacteria	Firmicutes	Clostridia	Clostridiales	Ruminococcaceae	Ruminococcaceae_ge
TIIC - C	-5.748131637	0.002667517	0.041686524	Bacteria	Firmicutes	Bacilli	Lactobacillales	Lactobacillaceae	Lactobacillus
TIND - TIC	-6.078740201	5.76E-05	0.008235752	Bacteria	Firmicutes	Clostridia	Clostridiales	Lachnospiraceae	Howardella
TIND - TIC	-4.63754726	0.000133974	0.011222259	Bacteria	Firmicutes	Bacilli	Bacillales	Family_XI	Gemella
TIND - TIC	-4.644564322	0.000220894	0.01294978	Bacteria	Firmicutes	Bacilli	Lactobacillales	Carnobacteriaceae	Granulicatella
TIND - TIC	-4.562886975	0.001054818	0.025012019	Bacteria	Firmicutes	Clostridia	Clostridiales	Ruminococcaceae	Ruminococcaceae_ge
TINN - TIC	-5.232091414	0.000539255	0.018288406	Bacteria	Bacteroidetes	Bacteroidia	Bacteroidales	Prevotellaceae	uncultured
TINN - TIC	-5.683333848	0.000756049	0.020913475	Bacteria	Bacteroidetes	Bacteroidia	Bacteroidales	Rikenellaceae	Alistipes
TINN - TIC	-4.69707891	0.001323529	0.028096358	Bacteria	Firmicutes	Clostridia	Clostridiales	Ruminococcaceae	Ruminococcus_1
TINN - TIC	-4.748481557	0.00161612	0.031057483	Bacteria	Firmicutes	Clostridia	Clostridiales	Ruminococcaceae	Ruminococcaceae_ge
TINN - TIC	5.87401324	0.002490591	0.040043919	Bacteria	Proteobacteria	Gammaproteobacteria	Pseudomonadales	Pseudomonadaceae	Pseudomonas
TINN - TIC	-5.969538585	0.002606378	0.041129415	Bacteria	Bacteroidetes	Bacteroidia	Bacteroidales	Muribaculaceae	Muribaculaceae_ge
TINN - TIC	-5.164572658	0.00340701	0.047659932	Bacteria	Firmicutes	Negativicutes	Selenomonadales	Veillonellaceae	Veillonellaceae_unclassified
TIND - TINN	-6.667177396	6.66E-05	0.00879158	Bacteria	Firmicutes	Clostridia	Clostridiales	Lachnospiraceae	Howardella
TIND - TINN	7.641301453	0.000531387	0.018196428	Bacteria	Firmicutes	Clostridia	Clostridiales	Ruminococcaceae	Ruminococcaceae_ge
TIND - TINN	-4.097844239	0.000545654	0.018361921	Bacteria	Firmicutes	Bacilli	Bacillales	Family_XI	Gemella
TIND - TINN	-3.802231848	0.001778305	0.03250622	Bacteria	Firmicutes	Bacilli	Lactobacillales	Carnobacteriaceae	Granulicatella
TIND - TINN	4.582861664	0.002708304	0.042052223	Bacteria	Bacteroidetes	Bacteroidia	Bacteroidales	Prevotellaceae	uncultured
TIND - TINN	6.087246883	0.002823934	0.043063896	Bacteria	Firmicutes	Bacilli	Lactobacillales	Lactobacillaceae	Lactobacillus
TIND - TINN	6.075686617	0.003395733	0.047578261	Bacteria	Firmicutes	Clostridia	Clostridiales	Lachnospiraceae	Coprococcus_2
TIIND - TIIC	-6.774291881	0.000266878	0.013721514	Bacteria	Actinobacteria	Coriobacteriia	Coriobacteriales	Eggerthellaceae	Enterorhabdus
TIIND - TIIC	7.622149441	0.0002811	0.013923165	Bacteria	Firmicutes	Clostridia	Clostridiales	Lachnospiraceae	Lachnospira
TIIND - TIIC	-7.891750107	0.00057636	0.018699386	Bacteria	Firmicutes	Negativicutes	Selenomonadales	Acidaminococcaceae	Acidaminococcus
TIIND - TIIC	6.600101602	0.000986243	0.024105748	Bacteria	Firmicutes	Clostridia	Clostridiales	Lachnospiraceae	Lachnospiraceae_unclassified
TIIND - TIIC	6.611125567	0.00110502	0.025641904	Bacteria	Firmicutes	Clostridia	Clostridiales	Lachnospiraceae	Lachnospiraceae_unclassified
TIIND - TIIC	-6.325416346	0.001328843	0.028150843	Bacteria	Firmicutes	Negativicutes	Selenomonadales	Veillonellaceae	Veillonellaceae_unclassified
TIIND - TIIC	5.002096443	0.001667101	0.031528651	Bacteria	Firmicutes	Clostridia	Clostridiales	Lachnospiraceae	Fusicatenibacter
TIIND - TIIC	5.636867731	0.002435137	0.039509396	Bacteria	Firmicutes	Clostridia	Clostridiales	Ruminococcaceae	Subdoligranulum
TIIND - TIIC	4.824121389	0.003386248	0.047509359	Bacteria	Firmicutes	Clostridia	Clostridiales	Lachnospiraceae	Lachnospiraceae_FCS020_group
TIIND - TIIC	-4.672971347	0.003407533	0.047663714	Bacteria	Bacteroidetes	Bacteroidia	Bacteroidales	Prevotellaceae	uncultured
TIINN - TIIC	-7.929136597	6.78E-06	0.003430685	Bacteria	Firmicutes	Clostridia	Clostridiales	Ruminococcaceae	Ruminococcaceae_ge
TIINN - TIIC	3.722063792	0.001497279	0.029897849	Bacteria	Firmicutes	Clostridia	Clostridiales	Lachnospiraceae	Lachnospiraceae_ND3007_group
TIINN - TIIC	3.683812629	0.001695613	0.03178569	Bacteria	Firmicutes	Clostridia	Clostridiales	Lachnospiraceae	Lachnospiraceae_unclassified
TIINN - TIIC	-4.236759947	0.002030774	0.035296005	Bacteria	Firmicutes	Clostridia	Clostridiales	Ruminococcaceae	Ruminococcus_1
TIIND - TIINN	-8.036243131	1.58E-05	0.004009654	Bacteria	Bacteroidetes	Bacteroidia	Bacteroidales	Prevotellaceae	uncultured
TIIND - TIINN	-7.354074423	0.000123172	0.010959589	Bacteria	Actinobacteria	Coriobacteriia	Coriobacteriales	Eggerthellaceae	Enterorhabdus
TIIND - TIINN	-7.096382351	0.000420038	0.0166729	Bacteria	Firmicutes	Negativicutes	Selenomonadales	Veillonellaceae	Veillonellaceae_unclassified
TIIND - TIINN	6.035017623	0.000545282	0.018357686	Bacteria	Firmicutes	Clostridia	Clostridiales	Ruminococcaceae	Ruminococcaceae_ge
TIIND - TIINN	6.011224906	0.001136038	0.026017792	Bacteria	Firmicutes	Clostridia	Clostridiales	Ruminococcaceae	Ruminococcus_1
TIIND - TIINN	6.573982103	0.001778185	0.032505201	Bacteria	Proteobacteria	Gammaproteobacteria	Pseudomonadales	Pseudomonadaceae	Pseudomonas
TIIND - TIINN	6.087804589	0.002364688	0.038816118	Bacteria	Firmicutes	Clostridia	Clostridiales	Lachnospiraceae	Lachnospiraceae_unclassified
TIIND - TIINN	-6.111267471	0.002482704	0.039968487	Bacteria	Firmicutes	Clostridia	Clostridiales	Lachnospiraceae	Coprococcus_3
TIIND - TIND	-9.382108263	0.000154814	0.011650856	Bacteria	Firmicutes	Bacilli	Lactobacillales	Lactobacillaceae	Lactobacillus
TIIND - TIND	-6.321056698	0.000449268	0.017117907	Bacteria	Bacteroidetes	Bacteroidia	Bacteroidales	Prevotellaceae	uncultured
TIIND - TIND	5.764732522	0.000602899	0.018972134	Bacteria	Firmicutes	Clostridia	Clostridiales	Lachnospiraceae	Howardella
TIIND - TIND	-5.973087615	0.001651699	0.031387882	Bacteria	Firmicutes	Clostridia	Clostridiales	Lachnospiraceae	Lachnospiraceae_unclassified
TIIND - TIND	-7.137725294	0.001704344	0.0318635	Bacteria	Firmicutes	Clostridia	Clostridiales	Lachnospiraceae	Lachnospiraceae_NK4A136_group
TIIND - TIND	6.1663665	0.001717922	0.03198367	Bacteria	Firmicutes	Clostridia	Clostridiales	Lachnospiraceae	Lachnospiraceae_unclassified
TIIND - TIND	-6.16719515	0.001888003	0.033716335	Bacteria	Actinobacteria	Coriobacteriia	Coriobacteriales	Eggerthellaceae	Enterorhabdus
TIINN - TINN	6.298048097	8.14E-05	0.009540543	Bacteria	Bacteroidetes	Bacteroidia	Bacteroidales	Prevotellaceae	uncultured
TIINN - TINN	5.503353414	0.000129271	0.011111777	Bacteria	Firmicutes	Clostridia	Clostridiales	Lachnospiraceae	Lachnospiraceae_unclassified
TIINN - TINN	-5.143447348	0.000154798	0.011650557	Bacteria	Firmicutes	Bacilli	Bacillales	Family_XI	Gemella
TIINN - TINN	7.2003717	0.000180933	0.012078979	Bacteria	Firmicutes	Negativicutes	Selenomonadales	Veillonellaceae	Veillonellaceae_unclassified
TIINN - TINN	7.106458928	0.000370338	0.01582436	Bacteria	Firmicutes	Clostridia	Clostridiales	Clostridiales_unclassified	Clostridiales_unclassified
TIINN - TINN	-4.859502698	0.000627646	0.019212086	Bacteria	Firmicutes	Clostridia	Clostridiales	Christensenellaceae	Christensenellaceae_R-7_group
TIINN - TINN	5.59700132	0.00084514	0.022071789	Bacteria	Firmicutes	Clostridia	Clostridiales	Ruminococcaceae	Ruminococcus_1
TIINN - TINN	6.677360641	0.001089078	0.025444815	Bacteria	Firmicutes	Negativicutes	Selenomonadales	Acidaminococcaceae	Acidaminococcus
TIINN - TINN	4.595188225	0.001944442	0.034317472	Bacteria	Actinobacteria	Coriobacteriia	Coriobacteriales	Atopobiaceae	Libanicoccus
TIIC - TIC	-6.980165948	6.06E-06	0.003430685	Bacteria	Firmicutes	Bacilli	Bacillales	Family_XI	Gemella
TIIC - TIC	8.233135021	1.12E-05	0.003430685	Bacteria	Firmicutes	Negativicutes	Selenomonadales	Acidaminococcaceae	Acidaminococcus
TIIC - TIC	-6.743452863	3.55E-05	0.006382286	Bacteria	Firmicutes	Bacilli	Lactobacillales	Streptococcaceae	Streptococcus
TIIC - TIC	-6.059442936	4.56E-05	0.007339574	Bacteria	Firmicutes	Bacilli	Lactobacillales	Carnobacteriaceae	Granulicatella
TIIC - TIC	6.690578933	0.000175091	0.011991824	Bacteria	Proteobacteria	Gammaproteobacteria	Pseudomonadales	Pseudomonadaceae	Pseudomonas
TIIC - TIC	-5.407563119	0.000927536	0.02328436	Bacteria	Firmicutes	Negativicutes	Selenomonadales	Veillonellaceae	Veillonella
TIIC - TIC	4.801912173	0.003287267	0.04677915	Bacteria	Firmicutes	Clostridia	Clostridiales	Ruminococcaceae	Ruminococcaceae_ge
